# Supplementary material for: An annotation of cuts, depicted locations, and temporal progression in the motion picture "Forrest Gump"
Source: F1000Res. 2016 Sep 8;5:2273. [Version 1] doi: 10.12688/f1000research.9536.1 (PMC5034791; doi:10.12688/f1000research.9536.1)
Supplement: CSV table with of depicted locations, and temporal progression in the motion picture “Forrest Gump” — Each row corresponds to a shot in the the movie [file f1000research-5-10273-s0000.tgz]

Archive with 1 entries (1 files):
- 5af45d1f-4368-42cb-8643-d54fbe5a3c6a_structure.csv
