# Supplementary material for: An annotation of cuts, depicted locations, and temporal progression in the motion picture "Forrest Gump"
Source: F1000Res. 2016 Sep 8;5:2273. [Version 1] doi: 10.12688/f1000research.9536.1 (PMC5034791; doi:10.12688/f1000research.9536.1)
Supplement: CSV table with of depicted locations, and temporal progression in the motion picture “Forrest Gump” — Each row corresponds to a shot in the the movie [file f1000research-5-10273-s0000.tgz › 5af45d1f-4368-42cb-8643-d54fbe5a3c6a_structure.csv]

time	major_location	setting	locale	int_or_ext	flow_of_time	time_of_day
0.00	Paramount	mountain logo	mountain logo	ext	0	day
17.00	Savannah	sky over Savannah	sky over Savannah	ext	++	day
168.08	Savannah	bench at bus stop	bench at bus stop	ext	0	day
272.20	Greenbow Alabama	doctor's office	doctor's office	int	-	day
286.32	Greenbow Alabama	doctor's office	doctor's office	int	0	day
300.56	Greenbow Alabama	doctor's office	doctor's office	int	0	day
311.96	Greenbow Alabama	main street	crossroads	ext	+	day
318.28	United States	flashback countryside	flashback countryside	ext	-	day
343.04	Greenbow Alabama	main street	in front of barbershop	ext	++	day
353.08	Greenbow Alabama	main street	in front of barbershop	ext	0	day
358.08	Greenbow Alabama	main street	in front of barbershop	ext	0	day
360.04	Greenbow Alabama	main street	in front of barbershop	ext	0	day
361.84	Greenbow Alabama	main street	in front of barbershop	ext	0	day
363.04	Greenbow Alabama	main street	in front of barbershop	ext	0	day
385.64	Gump property	access-road	at the mail boxes	ext	+	day
402.80	Gump property	access-road	alley to Gump House	ext	+	day
425.60	Gump property	Gump House	front of Gump House	ext	0	day
434.48	Greenbow Alabama	school	Hancock's office	int	++	day
438.56	Greenbow Alabama	school	Hancock's office	int	0	day
443.44	Greenbow Alabama	school	Hancock's office	int	0	day
447.76	Greenbow Alabama	school	school hallway	int	0	day
462.44	Greenbow Alabama	school	Hancock's office	int	0	day
466.84	Greenbow Alabama	school	Hancock's office	int	0	day
471.36	Greenbow Alabama	school	Hancock's office	int	0	day
475.52	Greenbow Alabama	school	Hancock's office	int	0	day
492.68	Greenbow Alabama	school	Hancock's office	int	0	day
496.08	Greenbow Alabama	school	Hancock's office	int	0	day
500.16	Greenbow Alabama	school	school hallway	int	0	day
507.68	Greenbow Alabama	school	Hancock's office	int	0	day
512.32	Greenbow Alabama	school	Hancock's office	int	0	day
516.88	Gump property	Gump House	front of Gump House	ext	++	night
522.24	Gump property	Gump House	front of Gump House	ext	0	night
526.76	Gump property	Gump House	front of Gump House	ext	+	night
555.72	Gump property	Gump House	Forrest's bedroom	int	+	night
586.48	Gump property	Gump House	front of Gump House	ext	++	day
594.84	Gump property	Gump House	corridor downstairs	int	0	day
612.08	Gump property	Gump House	corridor upstairs	int	+	day
630.40	Gump property	Gump House	Jenny's bedroom	int	0	day
632.48	Gump property	Gump House	Jenny's bedroom	int	0	day
633.64	Gump property	Gump House	Jenny's bedroom	int	0	day
636.36	Gump property	Gump House	Jenny's bedroom	int	0	day
656.88	Gump property	Gump House	Jenny's bedroom	int	0	day
659.44	Gump property	Gump House	Jenny's bedroom	int	0	day
669.56	Greenbow Alabama	main street	in front of electronic store	ext	++	night
675.00	Greenbow Alabama	main street	in front of electronic store	ext	0	night
679.80	Greenbow Alabama	main street	in front of electronic store	ext	0	night
681.56	Greenbow Alabama	main street	in front of electronic store	ext	0	night
686.20	Greenbow Alabama	main street	in front of electronic store	ext	0	night
692.52	Greenbow Alabama	main street	in front of electronic store	ext	0	night
702.56	Savannah	bench at bus stop	bench at bus stop	ext	++	day
712.68	Gump property	access-road	at the mail boxes	ext	-	day
721.36	Gump property	access-road	at the mail boxes	ext	0	day
727.44	Gump property	access-road	at the mail boxes	ext	0	day
730.08	Gump property	access-road	at the mail boxes	ext	0	day
732.88	Gump property	access-road	at the mail boxes	ext	0	day
738.44	Gump property	access-road	at the mail boxes	ext	0	day
740.68	Gump property	access-road	at the mail boxes	ext	0	day
743.08	Gump property	access-road	at the mail boxes	ext	0	day
745.16	Gump property	access-road	at the mail boxes	ext	0	day
752.24	Greenbow Alabama	school bus	inside driving bus	int	0	day
755.24	Greenbow Alabama	school bus	inside driving bus	int	0	day
757.88	Greenbow Alabama	school bus	inside driving bus	int	0	day
759.32	Greenbow Alabama	school bus	inside driving bus	int	0	day
760.64	Greenbow Alabama	school bus	inside driving bus	int	0	day
761.64	Greenbow Alabama	school bus	inside driving bus	int	0	day
770.24	Greenbow Alabama	school bus	inside driving bus	int	0	day
771.28	Greenbow Alabama	school bus	inside driving bus	int	0	day
778.52	Savannah	bench at bus stop	bench at bus stop	ext	++	day
791.04	Greenbow Alabama	school bus	inside driving bus	int	-	day
799.56	Greenbow Alabama	school bus	inside driving bus	int	0	day
801.76	Greenbow Alabama	school bus	inside driving bus	int	0	day
806.28	Greenbow Alabama	school bus	inside driving bus	int	0	day
808.00	Greenbow Alabama	school bus	inside driving bus	int	0	day
813.44	Greenbow Alabama	school bus	inside driving bus	int	0	day
829.32	Greenbow Alabama	school bus	inside driving bus	int	0	day
833.48	Greenbow Alabama	school bus	inside driving bus	int	0	day
836.96	Greenbow Alabama	school bus	inside driving bus	int	0	day
839.88	Greenbow Alabama	school bus	inside driving bus	int	0	day
847.32	Greenbow Alabama	tree on a field	tree on a field	ext	++	day
852.12	Greenbow Alabama	tree on a field	tree on a field	ext	+	day
857.20	Greenbow Alabama	tree on a field	tree on a field	ext	++	day
861.16	Greenbow Alabama	tree on a field	tree on a field	ext	+	day
865.20	Greenbow Alabama	tree on a field	tree on a field	ext	++	day
872.32	Greenbow Alabama	tree on a field	tree on a field	ext	0	day
886.08	Savannah	bench at bus stop	bench at bus stop	ext	++	day
891.16	Savannah	bench at bus stop	bench at bus stop	ext	0	day
899.80	Gump property	access-road	alley to Gump House	ext	-	day
901.80	Gump property	access-road	alley to Gump House	ext	0	day
902.96	Gump property	access-road	alley to Gump House	ext	0	day
904.88	Gump property	access-road	alley to Gump House	ext	0	day
906.00	Gump property	access-road	alley to Gump House	ext	0	day
907.96	Gump property	access-road	alley to Gump House	ext	0	day
909.04	Gump property	access-road	alley to Gump House	ext	0	day
910.48	Gump property	access-road	alley to Gump House	ext	0	day
911.28	Gump property	access-road	alley to Gump House	ext	0	day
912.72	Gump property	access-road	alley to Gump House	ext	0	day
914.80	Gump property	access-road	alley to Gump House	ext	0	day
916.40	Gump property	access-road	alley to Gump House	ext	0	day
919.96	Gump property	access-road	alley to Gump House	ext	0	day
924.88	Gump property	access-road	alley to Gump House	ext	0	day
928.16	Gump property	access-road	alley to Gump House	ext	0	day
931.16	Gump property	access-road	alley to Gump House	ext	0	day
932.56	Gump property	access-road	alley to Gump House	ext	0	day
933.92	Gump property	access-road	alley to Gump House	ext	0	day
935.56	Gump property	access-road	alley to Gump House	ext	0	day
937.32	Gump property	access-road	alley to Gump House	ext	0	day
943.32	Gump property	access-road	alley to Gump House	ext	0	day
945.64	Gump property	access-road	alley to Gump House	ext	0	day
948.16	Gump property	access-road	alley to Gump House	ext	0	day
951.08	Gump property	access-road	alley to Gump House	ext	0	day
953.84	Gump property	access-road	alley to Gump House	ext	0	day
959.60	Gump property	access-road	alley to Gump House	ext	0	day
961.44	Gump property	access-road	alley to Gump House	ext	0	day
963.24	Gump property	access-road	alley to Gump House	ext	0	day
964.88	Gump property	access-road	alley to Gump House	ext	0	day
968.72	Gump property	access-road	alley to Gump House	ext	0	day
972.56	Gump property	access-road	alley to Gump House	ext	0	day
975.08	Gump property	access-road	alley to Gump House	ext	0	day
980.00	Savannah	bench at bus stop	bench at bus stop	ext	++	day
983.28	Savannah	bench at bus stop	bench at bus stop	ext	0	day
984.88	Savannah	bench at bus stop	bench at bus stop	ext	0	day
991.24	Gump property	access-road	alley to Gump House	ext	-	day
1000.60	Gump property	access-road	meadow near Gump House	ext	0	day
1008.96	Greenbow Alabama	road with bridge	road with bridge	ext	+	day
1015.48	Greenbow Alabama	road between trees	road between trees	ext	+	day
1018.72	Greenbow Alabama	main street	in front of barbershop	ext	+	day
1026.76	Greenbow Alabama	Jenny's house	front of Jenny's house	ext	+	day
1040.28	Greenbow Alabama	Jenny's house	front of Jenny's house	ext	0	day
1061.20	Greenbow Alabama	Jenny's house	front of Jenny's house	ext	0	day
1072.92	Greenbow Alabama	Jenny's house	field near Jenny's house	ext	0	day
1074.96	Greenbow Alabama	Jenny's house	field near Jenny's house	ext	0	day
1078.64	Greenbow Alabama	Jenny's house	field near Jenny's house	ext	0	day
1083.32	Greenbow Alabama	Jenny's house	field near Jenny's house	ext	0	day
1084.72	Greenbow Alabama	Jenny's house	field near Jenny's house	ext	0	day
1086.84	Greenbow Alabama	Jenny's house	field near Jenny's house	ext	0	day
1094.68	Greenbow Alabama	Jenny's house	field near Jenny's house	ext	0	day
1110.28	Greenbow Alabama	Jenny's grandma's trailer	Jenny's grandma's trailer	ext	++	day
1123.88	Gump property	Gump House	front of Gump House	ext	++	night
1135.80	Gump property	Gump House	Forrest's bedroom	int	+	night
1144.40	Gump property	access-road	alley to Gump House	ext	++	day
1149.36	Gump property	access-road	alley to Gump House	ext	0	day
1150.20	Gump property	access-road	alley to Gump House	ext	0	day
1153.04	Gump property	access-road	alley to Gump House	ext	0	day
1154.36	Gump property	access-road	alley to Gump House	ext	0	day
1155.08	Gump property	access-road	alley to Gump House	ext	0	day
1157.36	Gump property	access-road	alley to Gump House	ext	0	day
1160.64	Gump property	access-road	alley to Gump House	ext	0	day
1162.00	Gump property	access-road	alley to Gump House	ext	0	day
1163.16	Gump property	access-road	alley to Gump House	ext	0	day
1164.08	Gump property	access-road	alley to Gump House	ext	0	day
1165.04	Gump property	access-road	alley to Gump House	ext	0	day
1166.36	Gump property	access-road	alley to Gump House	ext	0	day
1167.64	Gump property	access-road	alley to Gump House	ext	0	day
1169.80	Gump property	access-road	alley to Gump House	ext	0	day
1171.64	Gump property	access-road	inside the pursuing car	int	0	day
1173.00	Gump property	access-road	alley to Gump House	ext	0	day
1174.44	Gump property	access-road	alley to Gump House	ext	0	day
1175.48	Gump property	access-road	alley to Gump House	ext	0	day
1177.80	Gump property	access-road	alley to Gump House	ext	0	day
1178.68	Gump property	access-road	alley to Gump House	ext	0	day
1180.40	Gump property	access-road	alley to Gump House	ext	0	day
1189.56	Gump property	access-road	alley to Gump House	ext	0	day
1192.12	Gump property	access-road	meadow near Gump House	ext	0	day
1194.00	Savannah	bench at bus stop	bench at bus stop	ext	++	day
1201.80	Greenbow Alabama	football field	road next to football field	ext	-	day
1210.76	Greenbow Alabama	football field	road next to football field	ext	0	day
1218.24	Greenbow Alabama	football field	stands	ext	0	day
1219.12	Greenbow Alabama	football field	on the football field	ext	0	day
1219.96	Greenbow Alabama	football field	stands	ext	0	day
1222.48	Greenbow Alabama	football field	on the football field	ext	0	day
1226.68	Greenbow Alabama	football field	stands	ext	0	day
1231.12	Greenbow Alabama	football field	stands	ext	0	day
1232.84	Greenbow Alabama	football field	stands	ext	0	day
1235.88	Greenbow Alabama	football field	on the football field	ext	0	day
1241.04	University of Alabama	football stadium	football field in stadium	ext	++	day
1241.92	University of Alabama	football stadium	stands	ext	0	day
1244.84	University of Alabama	football stadium	football field in stadium	ext	0	day
1250.84	University of Alabama	football stadium	technical area	ext	0	day
1253.72	University of Alabama	football stadium	football field in stadium	ext	0	day
1258.40	University of Alabama	football stadium	football field in stadium	ext	0	day
1261.28	University of Alabama	football stadium	stands	ext	0	day
1265.88	University of Alabama	football stadium	technical area	ext	0	day
1268.84	University of Alabama	football stadium	football field in stadium	ext	0	day
1270.76	University of Alabama	football stadium	football field in stadium	ext	0	day
1273.52	University of Alabama	football stadium	football field in stadium	ext	0	day
1277.08	University of Alabama	football stadium	football field in stadium	ext	0	day
1279.28	University of Alabama	football stadium	end zone	ext	0	day
1284.28	University of Alabama	football stadium	technical area	ext	0	day
1292.56	University of Alabama	Margaret Mitchell Hall	Margaret Mitchell Hall	ext	++	night
1297.84	University of Alabama	Margaret Mitchell Hall	Margaret Mitchell Hall	ext	0	night
1300.64	University of Alabama	Margaret Mitchell Hall	Margaret Mitchell Hall	ext	0	night
1302.88	University of Alabama	Margaret Mitchell Hall	Margaret Mitchell Hall	ext	0	night
1306.24	University of Alabama	Margaret Mitchell Hall	Margaret Mitchell Hall	ext	0	night
1310.80	University of Alabama	Margaret Mitchell Hall	Margaret Mitchell Hall	ext	0	night
1314.44	University of Alabama	Margaret Mitchell Hall	Margaret Mitchell Hall	ext	0	night
1319.84	University of Alabama	Margaret Mitchell Hall	Margaret Mitchell Hall	ext	0	night
1323.20	University of Alabama	Margaret Mitchell Hall	Margaret Mitchell Hall	ext	0	night
1324.16	University of Alabama	Margaret Mitchell Hall	Margaret Mitchell Hall	ext	0	night
1329.56	University of Alabama	Margaret Mitchell Hall	Margaret Mitchell Hall	ext	0	night
1384.80	University of Alabama	girl's dormitory	corrridor	int	+	night
1397.72	University of Alabama	girl's dormitory	Jenny's room	int	+	night
1440.08	University of Alabama	girl's dormitory	Jenny's room	int	0	night
1446.92	University of Alabama	girl's dormitory	Jenny's room	int	0	night
1452.60	University of Alabama	girl's dormitory	Jenny's room	int	0	night
1457.76	University of Alabama	girl's dormitory	Jenny's room	int	0	night
1482.60	University of Alabama	girl's dormitory	Jenny's room	int	0	night
1491.96	University of Alabama	girl's dormitory	Jenny's room	int	0	night
1515.44	University of Alabama	girl's dormitory	Jenny's room	int	0	night
1525.28	University of Alabama	football stadium	stands	ext	++	day
1528.60	University of Alabama	football stadium	football field in stadium	ext	0	day
1531.96	University of Alabama	football stadium	end zone	ext	0	day
1533.32	University of Alabama	football stadium	football field in stadium	ext	0	day
1534.68	University of Alabama	football stadium	end zone	ext	0	day
1540.16	University of Alabama	football stadium	end zone	ext	0	day
1545.20	Washington D.C.	White House	front of White House (broadcast)	ext	++	day
1549.60	Washington D.C.	White House	unknown_1 (broadcast)	int	0	day
1556.40	Washington D.C.	White House	room with buffet	int	+	day
1576.24	Washington D.C.	White House	room with buffet	int	+	day
1580.04	Washington D.C.	White House	Oval Office (broadcast)	int	+	day
1588.40	Washington D.C.	White House	Oval Office (broadcast)	int	0	day
1594.32	Washington D.C.	White House	Oval Office (broadcast)	int	0	day
1599.20	Washington D.C.	White House	president's bathroom	int	+	day
1619.08	Dallas	downtown Dallas	Dealey Plaza (broadcast)	ext	++	day
1623.28	Los Angeles	Ambassador Hotel	ballroom (broadcast)	int	++	day
1628.00	Savannah	bench at bus stop	bench at bus stop	ext	++	day
1634.12	University of Alabama	college graduation	stage and audience	ext	-	day
1643.40	University of Alabama	college graduation	stage and audience	ext	0	day
1645.52	University of Alabama	college graduation	in front of statue	ext	+	day
1658.52	University of Alabama	college graduation	in front of statue	ext	0	day
1661.16	United States	army bus	inside army bus	int	++	day
1667.48	United States	army bus	inside army bus	int	0	day
1681.84	United States	army bus	inside army bus	int	0	day
1683.76	United States	army bus	inside army bus	int	0	day
1685.80	United States	army bus	inside army bus	int	0	day
1690.12	United States	army bus	inside army bus	int	0	day
1692.48	United States	army bus	inside army bus	int	0	day
1735.44	Bayou La Batre	fine house	fine house's dining room	int	-	day
1739.52	Bayou La Batre	fine house	fine house's dining room	int	-	day
1744.80	United States	army bus	inside army bus	int	++	day
1759.12	United States	barracks	dormitory	int	++	day
1796.40	United States	barracks	dormitory	int	++	day
1845.52	United States	barracks	dormitory	int	++	day
1856.36	United States	barracks	dormitory	int	++	day
1871.80	United States	barracks	dormitory	int	++	night
1876.60	United States	barracks	dormitory	int	0	night
1898.40	United States	barracks	dormitory	int	0	night
1901.68	United States	barracks	dormitory	int	0	night
1907.32	United States	barracks	dormitory	int	0	night
1915.80	Memphis	night club	inside the night club	int	++	night
1951.44	Memphis	night club	inside the night club	int	0	night
1952.56	Memphis	night club	inside the night club	int	0	night
1966.76	Memphis	night club	inside the night club	int	0	night
1978.44	Memphis	night club	inside the night club	int	0	night
1984.48	Memphis	night club	inside the night club	int	0	night
1990.32	Memphis	night club	inside the night club	int	0	night
1993.48	Memphis	night club	inside the night club	int	0	night
1998.80	Memphis	night club	inside the night club	int	0	night
2001.44	Memphis	night club	inside the night club	int	0	night
2002.88	Memphis	night club	inside the night club	int	0	night
2004.80	Memphis	night club	inside the night club	int	0	night
2005.44	Memphis	night club	inside the night club	int	0	night
2013.64	Memphis	night club	inside the night club	int	0	night
2017.16	Memphis	night club	inside the night club	int	0	night
2020.28	Memphis	night club	inside the night club	int	0	night
2025.00	Memphis	night club	inside the night club	int	0	night
2028.96	Memphis	bridge near club	bridge near club	ext	+	night
2037.96	Memphis	bridge near club	bridge near club	ext	0	night
2041.88	Memphis	bridge near club	bridge near club	ext	0	night
2045.32	Memphis	bridge near club	bridge near club	ext	0	night
2049.52	Memphis	bridge near club	bridge near club	ext	0	night
2073.24	Memphis	bridge near club	bridge near club	ext	0	night
2083.12	Memphis	bridge near club	bridge near club	ext	0	night
2089.60	Memphis	bridge near club	bridge near club	ext	0	night
2103.28	Memphis	bridge near club	bridge near club	ext	0	night
2105.68	Memphis	bridge near club	bridge near club	ext	0	night
2107.28	Memphis	bridge near club	bridge near club	ext	0	night
2111.36	Memphis	bridge near club	bridge near club	ext	0	night
2112.92	Memphis	bridge near club	bridge near club	ext	0	night
2115.72	Memphis	bridge near club	bridge near club	ext	0	night
2127.40	Memphis	bridge near club	bridge near club	ext	0	night
2131.64	Memphis	bridge near club	bridge near club	ext	0	night
2135.64	Memphis	bridge near club	bridge near club	ext	0	night
2137.12	Memphis	bridge near club	bridge near club	ext	0	night
2138.52	Memphis	bridge near club	bridge near club	ext	0	night
2142.36	Memphis	bridge near club	bridge near club	ext	0	night
2146.12	Memphis	bridge near club	bridge near club	ext	0	night
2147.64	Memphis	bridge near club	bridge near club	ext	0	night
2150.60	Vietnam	Military Base	helicopter	ext	++	day
2166.48	Vietnam	Military Base	helicopter	ext	+	day
2193.16	Vietnam	Military Base	barbecue near river	ext	0	day
2217.68	Vietnam	Military Base	at Dan's tent	ext	0	day
2256.84	Vietnam	Military Base	at Dan's tent	ext	0	day
2261.48	Vietnam	Military Base	at Dan's tent	ext	0	day
2266.04	Vietnam	Military Base	at Dan's tent	ext	0	day
2279.28	Vietnam	Military Base	at Dan's tent	ext	0	day
2281.28	Vietnam	Military Base	at Dan's tent	ext	0	day
2286.72	Vietnam	Military Base	at Dan's tent	ext	0	day
2306.48	Vietnam	Military Base	at Dan's tent	ext	0	day
2308.96	United States	battlefield in Revolutionary War	battlefield in Revolutionary War	ext	-	day
2310.44	United States	battlefield in American Zivil War	battlefield in American Zivil War	ext	++	day
2312.04	Europe	battlefield in World War 1	battlefield in World War 1	ext	++	day
2313.20	Europe	battlefield in World War 2	battlefield in World War 2	ext	++	day
2315.28	Vietnam	Military Base	at Dan's tent	ext	++	day
2359.56	Vietnam	rice field in front of mountains	rice field in front of mountains	ext	++	day
2367.88	Vietnam	rice field in front of mountains	rice field in front of mountains	ext	0	day
2375.36	Vietnam	road betweeen rice fields	road betweeen rice fields	ext	++	day
2386.72	Vietnam	road betweeen rice fields	road betweeen rice fields	ext	0	day
2396.68	Vietnam	road betweeen rice fields	road betweeen rice fields	ext	0	day
2398.72	Vietnam	road betweeen rice fields	road betweeen rice fields	ext	0	day
2405.88	Vietnam	road betweeen rice fields	road betweeen rice fields	ext	0	day
2421.16	Vietnam	road betweeen rice fields	road betweeen rice fields	ext	0	day
2423.04	Vietnam	road betweeen rice fields	road betweeen rice fields	ext	0	day
2431.08	Vietnam	road betweeen rice fields	road betweeen rice fields	ext	0	day
2434.28	Vietnam	road betweeen rice fields	road betweeen rice fields	ext	0	day
2441.28	Vietnam	road betweeen rice fields	road betweeen rice fields	ext	0	day
2442.88	Vietnam	road betweeen rice fields	road betweeen rice fields	ext	0	day
2445.92	Vietnam	road betweeen rice fields	road betweeen rice fields	ext	0	day
2447.44	Vietnam	road betweeen rice fields	road betweeen rice fields	ext	0	day
2449.04	Vietnam	road betweeen rice fields	road betweeen rice fields	ext	0	day
2451.20	Vietnam	road betweeen rice fields	road betweeen rice fields	ext	0	day
2455.32	Vietnam	road betweeen rice fields	road betweeen rice fields	ext	0	day
2461.00	Vietnam	road betweeen rice fields	road betweeen rice fields	ext	0	day
2463.84	Vietnam	road betweeen rice fields	road betweeen rice fields	ext	0	day
2476.88	Vietnam	field with NLF tunnel	field with NLF tunnel	ext	++	day
2488.60	Vietnam	flooded rice field	flooded rice field	ext	++	day
2499.20	Vietnam	foxhole in jungle	foxhole in jungle	ext	++	day
2505.16	Vietnam	random rainy jungle	random rainy jungle	ext	++	day
2508.96	Vietnam	rainy field	rainy field	ext	++	day
2511.68	Vietnam	flooded jungle	flooded jungle	ext	++	day
2516.72	Vietnam	rain-swept camp	rain-swept camp	ext	++	night
2583.00	Vietnam	rain-swept camp	rain-swept camp	ext	+	night
2600.84	Greenbow Alabama	Jenny's grandma's trailer	Jenny's grandma's trailer	ext	0	day
2611.56	Vietnam	rain-swept camp	rain-swept camp	ext	0	night
2618.76	Vietnam	embattled jungle	embattled embankment	ext	++	day
2660.32	Vietnam	embattled jungle	embattled embankment	ext	0	day
2666.12	Vietnam	embattled jungle	embattled embankment	ext	0	day
2667.84	Vietnam	embattled jungle	embattled embankment	ext	0	day
2669.20	Vietnam	embattled jungle	embattled embankment	ext	0	day
2670.60	Vietnam	embattled jungle	embattled embankment	ext	0	day
2678.72	Vietnam	embattled jungle	embattled embankment	ext	0	day
2681.04	Vietnam	embattled jungle	embattled embankment	ext	0	day
2684.84	Vietnam	embattled jungle	embattled embankment	ext	0	day
2686.64	Vietnam	embattled jungle	embattled embankment	ext	0	day
2687.44	Vietnam	embattled jungle	embattled embankment	ext	0	day
2689.00	Vietnam	embattled jungle	embattled embankment	ext	0	day
2691.16	Vietnam	embattled jungle	embattled embankment	ext	0	day
2692.64	Vietnam	embattled jungle	embattled embankment	ext	0	day
2693.60	Vietnam	embattled jungle	embattled embankment	ext	0	day
2699.60	Vietnam	embattled jungle	embattled embankment	ext	0	day
2701.28	Vietnam	embattled jungle	embattled embankment	ext	0	day
2702.44	Vietnam	embattled jungle	embattled embankment	ext	0	day
2703.28	Vietnam	embattled jungle	embattled embankment	ext	0	day
2704.44	Vietnam	embattled jungle	embattled embankment	ext	0	day
2706.20	Vietnam	embattled jungle	embattled embankment	ext	0	day
2706.88	Vietnam	embattled jungle	embattled embankment	ext	0	day
2708.32	Vietnam	embattled jungle	embattled embankment	ext	0	day
2709.12	Vietnam	embattled jungle	embattled embankment	ext	0	day
2710.72	Vietnam	embattled jungle	embattled embankment	ext	0	day
2712.16	Vietnam	embattled jungle	embattled embankment	ext	0	day
2715.28	Vietnam	embattled jungle	embattled embankment	ext	0	day
2723.00	Vietnam	embattled jungle	in the embattled jungle	ext	0	day
2726.92	Vietnam	embattled jungle	in the embattled jungle	ext	0	day
2735.16	Vietnam	embattled jungle	in the embattled jungle	ext	0	day
2744.00	Vietnam	embattled jungle	in front of embattled jungle	ext	0	day
2761.76	Vietnam	embattled jungle	in the embattled jungle	ext	0	day
2766.56	Vietnam	embattled jungle	finding place of Tex	ext	0	day
2780.48	Vietnam	embattled jungle	finding place of Tex	ext	0	day
2782.28	Vietnam	embattled jungle	finding place of Tex	ext	0	day
2783.36	Vietnam	embattled jungle	finding place of Tex	ext	0	day
2789.48	Vietnam	embattled jungle	finding place of Tex	ext	0	day
2791.20	Vietnam	embattled jungle	in the embattled jungle	ext	0	day
2797.64	Vietnam	embattled jungle	glade at river	ext	+	day
2808.44	Vietnam	embattled jungle	in the embattled jungle	ext	+	day
2812.76	Vietnam	embattled jungle	glade at river	ext	+	day
2818.24	Vietnam	embattled jungle	finding place of Dallas	ext	+	day
2821.12	Vietnam	embattled jungle	glade at river	ext	+	day
2823.28	Vietnam	embattled jungle	glade at river	ext	0	day
2826.20	Vietnam	embattled jungle	in the embattled jungle	ext	+	day
2830.92	Vietnam	embattled jungle	finding place of Dan	ext	0	day
2856.24	Vietnam	embattled jungle	finding place of Dan	ext	0	day
2865.40	Vietnam	embattled jungle	glade in embattled jungle	ext	+	day
2871.60	Vietnam	embattled jungle	glade in embattled jungle	ext	0	day
2876.24	Vietnam	embattled jungle	glade in embattled jungle	ext	0	day
2877.92	Vietnam	embattled jungle	glade in embattled jungle	ext	0	day
2881.24	Vietnam	embattled jungle	in the embattled jungle	ext	+	day
2883.92	Vietnam	embattled jungle	in the embattled jungle	ext	0	day
2889.04	Vietnam	embattled jungle	in front of embattled jungle	ext	0	day
2896.24	Vietnam	embattled jungle	glade at river	ext	0	day
2901.08	Vietnam	embattled jungle	glade at river	ext	0	day
2908.20	Vietnam	embattled jungle	glade at river	ext	0	day
2914.24	Vietnam	embattled jungle	in the embattled jungle	ext	+	day
2921.52	Vietnam	embattled jungle	finding place of Bubba	ext	0	day
2929.92	Vietnam	embattled jungle	finding place of Bubba	ext	0	day
2938.12	Vietnam	embattled jungle	finding place of Bubba	ext	0	day
2939.96	Vietnam	embattled jungle	finding place of Bubba	ext	0	day
2965.04	Vietnam	embattled jungle	in the embattled jungle	ext	+	day
2970.48	Vietnam	embattled jungle	in the embattled jungle	ext	0	day
2976.72	Vietnam	embattled jungle	in front of embattled jungle	ext	0	day
3001.80	Vietnam	embattled jungle	glade at river	ext	+	day
3013.12	Vietnam	embattled jungle	glade at river	ext	0	day
3027.84	Vietnam	embattled jungle	glade at river	ext	0	day
3041.44	Vietnam	embattled jungle	glade at river	ext	0	day
3059.80	Savannah	bench at bus stop	bench at bus stop	ext	++	day
3073.72	Savannah	bench at bus stop	bench at bus stop	ext	0	day
3093.92	Vietnam	hospital dormitory	hospital dormitory	int	-	day
3125.64	Vietnam	hospital dormitory	hospital dormitory	int	0	day
3140.68	Vietnam	hospital dormitory	hospital dormitory	int	0	day
3155.92	Vietnam	hospital dormitory	hospital dormitory	int	0	day
3164.60	Vietnam	hospital dormitory	hospital dormitory	int	0	day
3171.24	Vietnam	hospital lounge	hospital lounge	int	++	day
3225.56	Vietnam	hospital lounge	hospital lounge	int	++	day
3231.48	Vietnam	hospital lounge	hospital lounge	int	0	day
3234.96	Vietnam	hospital lounge	hospital lounge	int	++	day
3251.80	Vietnam	hospital lounge	hospital lounge	int	++	day
3267.76	Vietnam	hospital dormitory	hospital dormitory	int	++	day
3276.52	Vietnam	hospital dormitory	hospital dormitory	int	0	day
3294.00	Washington D.C.	White House	front of White House (broadcast)	ext	++	day
3297.56	Greenbow Alabama	main street	in the barbershop	int	0	day
3302.40	Greenbow Alabama	main street	in the barbershop	int	0	day
3305.76	Washington D.C.	White House	room in White House (broadcast)	int	0	day
3307.72	Washington D.C.	White House	room in White House (broadcast)	int	0	day
3309.40	Washington D.C.	White House	room in White House (broadcast)	int	0	day
3314.84	Washington D.C.	White House	room in White House (broadcast)	int	0	day
3316.76	Washington D.C.	White House	room in White House (broadcast)	int	0	day
3323.56	Greenbow Alabama	main street	in the barbershop	int	0	day
3327.32	Greenbow Alabama	main street	in the barbershop	int	0	day
3328.68	Washington D.C.	White House	room in White House (broadcast)	int	0	day
3329.60	Washington D.C.	White House	room in White House (broadcast)	int	0	day
3330.60	Washington D.C.	White House	room in White House (broadcast)	int	0	day
3334.64	Washington D.C.	Lincoln Memorial	bus stop near Lincoln Memorial	ext	++	day
3348.12	Washington D.C.	Lincoln Memorial	bus stop near Lincoln Memorial	ext	0	day
3358.52	Washington D.C.	Lincoln Memorial	bus stop near Lincoln Memorial	ext	0	day
3360.24	Washington D.C.	Lincoln Memorial	bus stop near Lincoln Memorial	ext	0	day
3369.32	Washington D.C.	Lincoln Memorial	behind the stage	ext	0	day
3397.68	Washington D.C.	Lincoln Memorial	behind the stage	ext	0	day
3403.28	Washington D.C.	Lincoln Memorial	behind the stage	ext	0	day
3410.56	Washington D.C.	Lincoln Memorial	behind the stage	ext	0	day
3413.60	Washington D.C.	Lincoln Memorial	behind the stage	ext	0	day
3416.60	Washington D.C.	Lincoln Memorial	behind the stage	ext	0	day
3418.00	Washington D.C.	Lincoln Memorial	behind the stage	ext	0	day
3438.40	Washington D.C.	Lincoln Memorial	between Lincoln Memorial and Reflecting Pool	ext	0	day
3443.08	Washington D.C.	Lincoln Memorial	between Lincoln Memorial and Reflecting Pool	ext	0	day
3445.44	Washington D.C.	Lincoln Memorial	between Lincoln Memorial and Reflecting Pool	ext	0	day
3449.20	Washington D.C.	Lincoln Memorial	between Lincoln Memorial and Reflecting Pool	ext	0	day
3454.96	Washington D.C.	Lincoln Memorial	between Lincoln Memorial and Reflecting Pool	ext	0	day
3458.60	Washington D.C.	Lincoln Memorial	between Lincoln Memorial and Reflecting Pool	ext	0	day
3477.88	Washington D.C.	Lincoln Memorial	between Lincoln Memorial and Reflecting Pool	ext	0	day
3487.80	Washington D.C.	Lincoln Memorial	between Lincoln Memorial and Reflecting Pool	ext	0	day
3490.28	Washington D.C.	Lincoln Memorial	between Lincoln Memorial and Reflecting Pool	ext	0	day
3500.76	Washington D.C.	Lincoln Memorial	between Lincoln Memorial and Reflecting Pool	ext	0	day
3504.20	Washington D.C.	Lincoln Memorial	between Lincoln Memorial and Reflecting Pool	ext	0	day
3507.40	Washington D.C.	Lincoln Memorial	between Lincoln Memorial and Reflecting Pool	ext	0	day
3509.28	Washington D.C.	Lincoln Memorial	between Lincoln Memorial and Reflecting Pool	ext	0	day
3511.84	Washington D.C.	Lincoln Memorial	between Lincoln Memorial and Reflecting Pool	ext	0	day
3515.96	Washington D.C.	Lincoln Memorial	between Lincoln Memorial and Reflecting Pool	ext	0	day
3519.84	Washington D.C.	Lincoln Memorial	between Lincoln Memorial and Reflecting Pool	ext	0	day
3525.92	Washington D.C.	Lincoln Memorial	between Lincoln Memorial and Reflecting Pool	ext	0	day
3535.84	Washington D.C.	Lincoln Memorial	between Lincoln Memorial and Reflecting Pool	ext	0	day
3543.04	Washington D.C.	Lincoln Memorial	between Lincoln Memorial and Reflecting Pool	ext	0	day
3544.20	Washington D.C.	Lincoln Memorial	between Lincoln Memorial and Reflecting Pool	ext	0	day
3546.16	Washington D.C.	Lincoln Memorial	between Lincoln Memorial and Reflecting Pool	ext	0	day
3548.04	Washington D.C.	Lincoln Memorial	between Lincoln Memorial and Reflecting Pool	ext	0	day
3549.68	Washington D.C.	Lincoln Memorial	between Lincoln Memorial and Reflecting Pool	ext	0	day
3552.08	Washington D.C.	Lincoln Memorial	between Lincoln Memorial and Reflecting Pool	ext	0	day
3554.24	Washington D.C.	Lincoln Memorial	between Lincoln Memorial and Reflecting Pool	ext	0	day
3556.16	Washington D.C.	Lincoln Memorial	between Lincoln Memorial and Reflecting Pool	ext	0	day
3558.08	Washington D.C.	Lincoln Memorial	between Lincoln Memorial and Reflecting Pool	ext	0	day
3559.24	Washington D.C.	Lincoln Memorial	between Lincoln Memorial and Reflecting Pool	ext	0	day
3563.88	Washington D.C.	Lincoln Memorial	between Lincoln Memorial and Reflecting Pool	ext	0	day
3567.56	Washington D.C.	Lincoln Memorial	between Lincoln Memorial and Reflecting Pool	ext	0	day
3578.40	Washington D.C.	protester's camp	protester's camp	ext	++	night
3587.08	Washington D.C.	Black Panther's HQ	Black Panther's HQ	int	++	night
3593.52	Washington D.C.	Black Panther's HQ	Black Panther's HQ	int	0	night
3639.44	Washington D.C.	Black Panther's HQ	Black Panther's HQ	int	0	night
3643.16	Washington D.C.	Black Panther's HQ	Black Panther's HQ	int	0	night
3645.20	Washington D.C.	Black Panther's HQ	Black Panther's HQ	int	0	night
3645.88	Washington D.C.	Black Panther's HQ	Black Panther's HQ	int	0	night
3646.96	Washington D.C.	Black Panther's HQ	Black Panther's HQ	int	0	night
3652.60	Washington D.C.	Black Panther's HQ	Black Panther's HQ	int	0	night
3653.80	Washington D.C.	Black Panther's HQ	Black Panther's HQ	int	0	night
3654.28	Washington D.C.	Black Panther's HQ	Black Panther's HQ	int	0	night
3654.92	Washington D.C.	Black Panther's HQ	Black Panther's HQ	int	0	night
3655.60	Washington D.C.	Black Panther's HQ	Black Panther's HQ	int	0	night
3656.16	Washington D.C.	Black Panther's HQ	Black Panther's HQ	int	0	night
3657.68	Washington D.C.	Black Panther's HQ	Black Panther's HQ	int	0	night
3658.88	Washington D.C.	Black Panther's HQ	Black Panther's HQ	int	0	night
3661.32	Washington D.C.	Black Panther's HQ	Black Panther's HQ	int	0	night
3662.60	Washington D.C.	Black Panther's HQ	Black Panther's HQ	int	0	night
3663.80	Washington D.C.	Black Panther's HQ	Black Panther's HQ	int	0	night
3680.32	Washington D.C.	Black Panther's HQ	Black Panther's HQ	int	0	night
3682.96	Washington D.C.	Black Panther's HQ	Black Panther's HQ	int	0	night
3692.84	Washington D.C.	Black Panther's HQ	Black Panther's HQ	int	0	night
3694.44	Washington D.C.	Black Panther's HQ	Black Panther's HQ	int	0	night
3698.00	Washington D.C.	Black Panther's HQ	Black Panther's HQ	int	0	night
3700.60	Washington D.C.	White House	front of White House	ext	+	night
3752.08	United States	flashback highway	flashback highway	ext	-	day
3754.36	United States	flashback highway	flashback highway	ext	0	day
3756.72	United States	hippie camp	turn on tune in drop out	ext	++	night
3763.96	Hollywood	Walk of Fame	in front of cinema	ext	++	day
3772.68	Hollywood	Walk of Fame	in front of cinema	ext	0	day
3774.92	Hollywood	Walk of Fame	in front of cinema	ext	0	day
3776.36	Hollywood	Walk of Fame	in front of cinema	ext	0	day
3777.72	Washington D.C.	Tidal Basin with Jefferson Memorial	Tidal Basin with Jefferson Memorial	ext	++	day
3785.44	Washington D.C.	bus stop	bus stop	ext	+	day
3806.04	Washington D.C.	bus stop	bus stop	ext	0	day
3817.88	Washington D.C.	bus stop	bus stop	ext	0	day
3832.40	Washington D.C.	bus stop	bus stop	ext	0	day
3844.80	Washington D.C.	bus stop	bus stop	ext	0	day
3850.44	Washington D.C.	bus stop	bus stop	ext	0	day
3857.00	Washington D.C.	bus stop	bus stop	ext	0	day
3860.04	Washington D.C.	bus stop	bus stop	ext	0	day
3863.56	Washington D.C.	bus stop	bus stop	ext	0	day
3868.40	Washington D.C.	bus stop	bus stop	ext	0	day
3871.92	Washington D.C.	bus stop	bus stop	ext	0	day
3880.04	Washington D.C.	bus stop	bus stop	ext	0	day
3881.44	Washington D.C.	bus stop	bus stop	ext	0	day
3882.80	Washington D.C.	bus stop	bus stop	ext	0	day
3884.08	Washington D.C.	bus stop	bus stop	ext	0	day
3886.04	Washington D.C.	bus stop	bus stop	ext	0	day
3887.40	Washington D.C.	bus stop	bus stop	ext	0	day
3888.52	Washington D.C.	bus stop	bus stop	ext	0	day
3893.92	Washington D.C.	bus stop	bus stop	ext	0	day
3894.80	Washington D.C.	bus stop	bus stop	ext	0	day
3896.28	Washington D.C.	bus stop	bus stop	ext	0	day
3897.84	Washington D.C.	bus stop	bus stop	ext	0	day
3900.24	Washington D.C.	bus stop	bus stop	ext	0	day
3905.08	Washington D.C.	bus stop	bus stop	ext	0	day
3911.80	United States	veteran's hospital	veteran's hospital lounge	int	++	day
3938.40	Savannah	bench at bus stop	bench at bus stop	ext	++	day
3941.44	China	Ping Pong Tournament	inside stadium	int	-	day
3946.96	China	Ping Pong Tournament	inside stadium	int	0	day
3950.16	China	Ping Pong Tournament	inside stadium	int	0	day
3952.48	China	Ping Pong Tournament	inside stadium	int	0	day
3958.04	Savannah	bench at bus stop	bench at bus stop	ext	++	day
3959.96	Savannah	bench at bus stop	bench at bus stop	ext	0	day
3962.88	New York	TV studio	TV studio (broadcast)	int	-	day
3966.28	New York	TV studio	TV studio (broadcast)	int	0	day
3974.64	New York	TV studio	TV studio (broadcast)	int	0	day
3986.32	New York	TV studio	TV studio (broadcast)	int	0	day
3992.56	New York	TV studio	TV studio (broadcast)	int	0	day
3994.76	New York	TV studio	TV studio (broadcast)	int	0	day
4000.88	New York	TV studio	TV studio (broadcast)	int	0	day
4004.40	New York	TV studio	TV studio (broadcast)	int	0	day
4020.60	New York	outside the TV studio	outside the TV studio	ext	+	day
4031.16	New York	outside the TV studio	outside the TV studio	ext	0	day
4033.76	New York	outside the TV studio	outside the TV studio	ext	0	day
4038.68	New York	outside the TV studio	outside the TV studio	ext	0	day
4043.40	New York	outside the TV studio	outside the TV studio	ext	0	day
4054.60	New York	outside the TV studio	outside the TV studio	ext	0	day
4056.88	New York	outside the TV studio	outside the TV studio	ext	0	day
4063.28	New York	outside the TV studio	outside the TV studio	ext	0	day
4065.72	New York	outside the TV studio	outside the TV studio	ext	0	day
4069.08	New York	outside the TV studio	outside the TV studio	ext	0	day
4070.44	New York	outside the TV studio	outside the TV studio	ext	0	day
4071.52	New York	outside the TV studio	outside the TV studio	ext	0	day
4072.88	New York	outside the TV studio	outside the TV studio	ext	0	day
4075.12	New York	outside the TV studio	outside the TV studio	ext	0	day
4076.00	New York	outside the TV studio	outside the TV studio	ext	0	day
4078.44	New York	red light district	red light district	ext	++	night
4089.08	New York	red light district	red light district	ext	0	night
4112.00	New York	Dan's apartment	Dan's apartment	int	+	night
4117.32	New York	Dan's apartment	Dan's apartment	int	0	night
4124.04	New York	Dan's apartment	Dan's apartment	int	0	night
4131.76	New York	Dan's apartment	Dan's apartment	int	0	night
4134.96	New York	Dan's apartment	Dan's apartment	int	0	night
4138.52	New York	Dan's apartment	Dan's apartment	int	0	night
4144.12	New York	Dan's apartment	Dan's apartment	int	0	night
4159.92	New York	Dan's apartment	Dan's apartment	int	0	night
4163.28	New York	Dan's apartment	Dan's apartment	int	0	night
4190.00	New York	Dan's apartment	Dan's apartment	int	0	night
4195.24	New York	Dan's apartment	Dan's apartment	int	0	night
4200.68	New York	Dan's apartment	Dan's apartment	int	0	night
4207.96	New York	Dan's apartment	Dan's apartment	int	0	night
4210.40	New York	Dan's apartment	Dan's apartment	int	0	night
4212.08	New York	Dan's apartment	Dan's apartment	int	0	night
4213.16	New York	bar in New York	bar in New York	int	++	night
4310.08	California	apartment with mirrored wall	apartment with mirrored wall	int	0	night
4342.88	New York	bar in New York	bar in New York	int	0	night
4374.20	Washington D.C.	White House	front of White House (broadcast)	ext	++	day
4378.84	Savannah	bench at bus stop	bench at bus stop	ext	++	day
4391.12	Washington D.C.	White House	unknown_2 (broadcast)	int	-	day
4408.52	Washington D.C.	Watergate Hotel	room in Watergate Hotel	int	++	night
4431.40	United States	gymnasium	gymnasium	int	++	day
4452.72	United States	gymnasium	gymnasium	int	0	day
4487.92	Gump property	Gump House	front of Gump House	ext	++	day
4504.04	Gump property	Gump House	front of Gump House	ext	0	day
4507.60	Gump property	Gump House	corridor downstairs	int	0	day
4544.32	Bayou La Batre	Bubba's Home	Bubba's Home	ext	++	day
4554.96	Bayou La Batre	Bubba's Home	Bubba's Home	ext	+	day
4559.32	Bayou La Batre	Bubba's Home	Bubba's Home	ext	0	day
4561.56	Bayou La Batre	Bubba's Home	Bubba's Home	ext	0	day
4563.40	Bayou La Batre	Bubba's Grave	Bubba's Grave	ext	+	day
4566.88	Bayou La Batre	Bubba's Grave	Bubba's Grave	ext	0	day
4571.68	Bayou La Batre	Bubba's Grave	Bubba's Grave	ext	0	day
4588.60	Bayou La Batre	harbor	gangplank to ships	ext	+	day
4597.72	Bayou La Batre	harbor	stall	ext	+	day
4604.68	Bayou La Batre	Bubba's Grave	Bubba's Grave	ext	+	day
4614.48	Bayou La Batre	Bubba's Grave	Bubba's Grave	ext	0	day
4629.04	Bayou La Batre	on the boat	on the boat	ext	++	day
4644.96	Bayou La Batre	on the boat	on the boat	ext	0	day
4658.88	Bayou La Batre	harbor	landing stages	ext	++	day
4681.20	Bayou La Batre	harbor	landing stages	ext	0	day
4689.04	California	Disco	Disco	int	+	night
4708.36	Bayou La Batre	on the boat	on the boat	ext	+	day
4713.80	California	apartment with balcony	bedroom	int	+	night
4737.20	California	apartment with balcony	bedroom	int	0	night
4742.28	California	apartment with balcony	balcony	ext	0	night
4749.40	California	apartment with balcony	balcony	ext	0	night
4761.96	California	apartment with balcony	balcony	ext	0	night
4764.44	California	apartment with balcony	balcony	ext	0	night
4768.00	California	apartment with balcony	balcony	ext	0	night
4770.96	California	apartment with balcony	balcony	ext	0	night
4772.72	California	apartment with balcony	balcony	ext	0	night
4774.80	California	apartment with balcony	balcony	ext	0	night
4776.16	California	apartment with balcony	balcony	ext	0	night
4782.52	California	apartment with balcony	balcony	ext	0	night
4800.60	Bayou La Batre	on the boat	on the boat	ext	0	night
4818.76	Bayou La Batre	harbor	jetty	ext	++	day
4830.36	Bayou La Batre	harbor	jetty	ext	0	day
4832.80	Bayou La Batre	harbor	jetty	ext	0	day
4837.72	Bayou La Batre	harbor	jetty	ext	0	day
4839.44	Bayou La Batre	harbor	jetty	ext	0	day
4840.96	Bayou La Batre	harbor	jetty	ext	0	day
4844.00	Bayou La Batre	harbor	jetty	ext	0	day
4850.00	Bayou La Batre	harbor	jetty	ext	0	day
4871.00	Bayou La Batre	harbor	jetty	ext	0	day
4873.32	Bayou La Batre	harbor	jetty	ext	0	day
4875.40	Bayou La Batre	harbor	jetty	ext	0	day
4884.08	Bayou La Batre	harbor	jetty	ext	0	day
4889.56	Bayou La Batre	harbor	jetty	ext	0	day
4897.44	Bayou La Batre	harbor	jetty	ext	0	day
4900.44	Bayou La Batre	harbor	jetty	ext	0	day
4902.56	Bayou La Batre	harbor	jetty	ext	0	day
4916.96	Bayou La Batre	on the boat	on the boat	ext	++	day
4922.68	Bayou La Batre	on the boat	on the boat	ext	0	day
4935.40	Bayou La Batre	on the boat	on the boat	ext	0	day
4943.48	Bayou La Batre	on the boat	on the boat	ext	0	day
4951.16	Bayou La Batre	on the boat	on the boat	ext	+	day
4973.56	Bayou La Batre	Foursquare Church	Foursquare Church	int	++	day
4982.16	Bayou La Batre	Foursquare Church	Foursquare Church	int	0	day
4989.16	Bayou La Batre	on the boat	on the boat	ext	++	day
5014.44	Bayou La Batre	on the boat	on the boat	ext	++	day
5031.72	Bayou La Batre	on the boat	on the boat	ext	0	day
5043.96	Bayou La Batre	on the boat	on the boat	ext	0	day
5047.80	Bayou La Batre	on the boat	on the boat	ext	0	day
5053.24	Bayou La Batre	on the boat	on the boat	ext	0	day
5058.76	Bayou La Batre	on the boat	on the boat	ext	0	day
5064.56	Gump property	Gump House	living room	int	++	day
5066.60	Bayou La Batre	harbor	yet another jetty	ext	0	day
5074.16	Gump property	Gump House	living room	int	0	day
5084.60	Gump property	Gump House	living room	int	0	day
5087.04	Gump property	Gump House	living room	int	0	day
5090.08	Bayou La Batre	on the boat	on the boat	ext	++	day
5091.36	Bayou La Batre	on the boat	on the boat	ext	++	day
5092.80	Bayou La Batre	on the boat	on the boat	ext	++	day
5099.68	Savannah	bench at bus stop	bench at bus stop	ext	++	day
5118.64	Savannah	bench at bus stop	bench at bus stop	ext	0	day
5123.24	Savannah	bench at bus stop	bench at bus stop	ext	0	day
5141.32	Savannah	bench at bus stop	bench at bus stop	ext	0	day
5144.84	Savannah	bench at bus stop	bench at bus stop	ext	0	day
5161.96	Savannah	bench at bus stop	bench at bus stop	ext	0	day
5163.88	Savannah	bench at bus stop	bench at bus stop	ext	0	day
5166.76	Bayou La Batre	on the boat	on the boat	ext	-	day
5168.48	Bayou La Batre	on the boat	on the boat	ext	0	day
5171.08	Bayou La Batre	on the boat	on the boat	ext	0	day
5177.40	Bayou La Batre	on the boat	on the boat	ext	0	day
5178.76	Bayou La Batre	on the boat	on the boat	ext	0	day
5181.40	Bayou La Batre	on the boat	on the boat	ext	0	day
5182.68	Bayou La Batre	on the boat	on the boat	ext	0	day
5193.08	Bayou La Batre	on the boat	on the boat	ext	0	day
5197.96	Bayou La Batre	on the boat	on the boat	ext	0	day
5207.84	Savannah	bench at bus stop	bench at bus stop	ext	++	day
5237.76	Greenbow Alabama	football field	on the football field	ext	-	day
5242.36	Gump property	access-road	at the mail boxes	ext	++	day
5253.04	Savannah	bench at bus stop	bench at bus stop	ext	++	day
5257.32	Bayou La Batre	Foursquare Church	Foursquare Church	int	-	day
5263.16	Bayou La Batre	Foursquare Church	in front of Foursquare Church	ext	++	day
5272.52	Bayou La Batre	Gump Medical Center	Gump Medical Center	ext	++	day
5278.80	Bayou La Batre	Bubba's Home	Bubba's Home	ext	++	day
5290.40	Savannah	bench at bus stop	bench at bus stop	ext	++	day
5292.08	Bayou La Batre	Bubba's mother's dining room	Bubba's mother's dining room	int	-	day
5298.48	Greenbow Alabama	football field	on the football field	ext	++	day
5307.20	Gump property	Gump House	front of Gump House	ext	++	night
5318.04	Gump property	Gump House	front of Gump House	ext	0	night
5327.00	Gump property	Gump House	front of Gump House	ext	0	night
5349.12	Gump property	Gump House	garden	ext	+	day
5368.04	Gump property	Gump House	front of Gump House	ext	0	day
5381.76	Gump property	Gump House	garden	ext	0	day
5387.48	Gump property	Gump House	garden	ext	0	day
5390.24	Gump property	Gump House	garden	ext	0	day
5399.64	Gump property	Gump House	garden	ext	0	day
5401.88	Gump property	Gump House	garden	ext	0	day
5404.20	Gump property	Gump House	garden	ext	0	day
5409.32	Gump property	Gump House	garden	ext	0	day
5411.36	Gump property	Gump House	garden	ext	0	day
5414.36	Gump property	Gump House	garden	ext	0	day
5417.48	Gump property	Gump House	garden	ext	0	day
5422.84	Gump property	Gump House	garden	ext	0	day
5429.92	Gump property	Gump House	Jenny's bedroom	int	++	day
5445.84	Greenbow Alabama	random meadow	random meadow	ext	++	day
5463.72	Greenbow Alabama	tree on a field	tree on a field	ext	++	day
5474.00	Gump property	Gump House	unknown_1	int	++	day
5481.40	Gump property	Gump House	front of Gump House	ext	++	day
5488.68	Gump property	Gump House	front of Gump House	ext	++	day
5508.04	Greenbow Alabama	riverside	riverside	ext	++	day
5521.00	Gump property	Gump House	living room	int	++	night
5548.56	Gump property	Gump House	corridor downstairs	int	0	night
5560.96	Gump property	Gump House	corridor downstairs	int	0	night
5565.32	Gump property	Gump House	corridor downstairs	int	0	night
5569.36	Gump property	Gump House	corridor downstairs	int	0	night
5573.96	Gump property	Gump House	corridor downstairs	int	0	night
5579.24	Gump property	Gump House	corridor downstairs	int	0	night
5581.52	Gump property	Gump House	corridor downstairs	int	0	night
5592.68	Gump property	Gump House	corridor downstairs	int	0	night
5594.64	Gump property	Gump House	corridor downstairs	int	0	night
5598.08	Gump property	Gump House	corridor downstairs	int	0	night
5601.72	Gump property	Gump House	corridor downstairs	int	0	night
5605.04	Gump property	Gump House	front of Gump House	ext	+	night
5609.04	Gump property	Gump House	Forrest's bedroom	int	+	night
5630.00	Gump property	Gump House	Forrest's bedroom	int	0	night
5651.48	Gump property	Gump House	Forrest's bedroom	int	0	night
5662.64	Gump property	Gump House	front of Gump House	ext	++	day
5679.64	Gump property	Gump House	front of Gump House	ext	0	day
5689.40	Gump property	Gump House	Forrest's bedroom	int	0	day
5706.56	Gump property	Gump House	unknown_2	int	++	day
5720.04	Gump property	Gump House	Jenny's bedroom	int	++	day
5728.68	Gump property	Gump House	living room	int	++	day
5737.00	Gump property	Gump House	front of Gump House	ext	++	day
5756.40	Gump property	Gump House	front of Gump House	ext	0	day
5772.72	Gump property	access-road	alley to Gump House	ext	0	day
5779.28	Gump property	access-road	at the mail boxes	ext	+	day
5785.92	Greenbow Alabama	main street	in the barbershop	int	+	day
5790.52	Greenbow Alabama	road with bridge	road with bridge	ext	+	day
5798.84	Mississippi	road with Mississippi sign	road with Mississippi sign	ext	++	day
5804.44	Savannah	bench at bus stop	bench at bus stop	ext	++	day
5810.80	Santa Monica	yacht harbor	yacht harbor	ext	-	day
5815.00	Santa Monica	yacht harbor	yacht harbor's jetty	ext	+	day
5824.72	Atlantic Ocean	beacon	beacon	ext	++	day
5836.24	Atlantic Ocean	beacon	beacon	ext	0	day
5841.60	Savannah	bench at bus stop	bench at bus stop	ext	++	day
5847.24	Savannah	bench at bus stop	bench at bus stop	ext	0	day
5850.52	Savannah	bench at bus stop	bench at bus stop	ext	0	day
5853.56	United States	road at a river	road at a river	ext	-	day
5862.96	United States	road between wheat fields	road between wheat fields	ext	++	day
5869.88	Rocky Mountains	stone bridge	stone bridge	ext	++	day
5877.36	United States	road between fences	road between fences	ext	++	day
5884.28	United States	autumn forrest	autumn forrest with houses	ext	++	day
5894.32	United States	autumn forrest	road trough autumn forrest	ext	+	day
5900.36	Greenbow Alabama	main street	in the barbershop	int	+	day
5906.64	Greenbow Alabama	main street	in the barbershop	int	+	day
5908.88	Savannah	restaurant	restaurant	int	+	day
5922.32	Mississippi	bridge at mississippi river	bridge at mississippi river	ext	0	day
5938.96	Savannah	bench at bus stop	bench at bus stop	ext	++	day
5940.60	United States	street with houses	street with houses	ext	-	day
5945.08	Savannah	bench at bus stop	bench at bus stop	ext	++	day
5950.44	United States	street with houses	street with houses	ext	-	day
5962.48	United States	street in mountains	street in mountains	ext	++	day
5967.84	United States	street in desert	street in desert	ext	++	day
5973.36	Savannah	bench at bus stop	bench at bus stop	ext	++	day
5980.16	United States	street with sidewalk	street with sidewalk	ext	-	day
6012.20	United States	street with crashing cars	street with crashing cars	ext	++	day
6015.40	United States	truck stop	truck stop	ext	-	day
6036.76	United States	truck stop	truck stop	ext	0	day
6041.72	United States	truck stop	truck stop	ext	0	day
6045.64	Monument Valley	road through Monument Valley	road through Monument Valley	ext	++	day
6078.24	Monument Valley	road through Monument Valley	road through Monument Valley	ext	0	day
6088.00	Monument Valley	road through Monument Valley	road through Monument Valley	ext	0	day
6106.76	Monument Valley	road through Monument Valley	road through Monument Valley	ext	0	day
6134.68	Washington D.C.	Hilton Hotel	Ronald Reagon (broadcast)	ext	++	day
6141.12	Gump property	Gump House	living room	int	0	day
6153.68	Savannah	bench at bus stop	bench at bus stop	ext	++	day
6190.00	Savannah	bench at bus stop	bench at bus stop	ext	0	day
6200.12	Savannah	Jenny's apartment	Jenny's apartment's front door	int	+	day
6202.32	Savannah	Jenny's apartment	Jenny's apartment	int	0	day
6205.44	Savannah	Jenny's apartment	Jenny's apartment	int	0	day
6207.16	Savannah	Jenny's apartment	Jenny's apartment	int	0	day
6228.48	Savannah	Jenny's apartment	Jenny's apartment	int	0	day
6232.24	Savannah	Jenny's apartment	Jenny's apartment	int	0	day
6238.04	Savannah	Jenny's apartment	Jenny's apartment	int	0	day
6245.52	Savannah	Jenny's apartment	Jenny's apartment	int	0	day
6284.56	Savannah	Jenny's apartment	Jenny's apartment	int	0	day
6287.96	Savannah	Jenny's apartment	Jenny's apartment	int	0	day
6298.96	Savannah	Jenny's apartment	Jenny's apartment	int	0	day
6302.08	Savannah	Jenny's apartment	Jenny's apartment	int	0	day
6303.92	Savannah	Jenny's apartment	Jenny's apartment	int	0	day
6311.36	Savannah	Jenny's apartment	Jenny's apartment	int	0	day
6339.00	Savannah	Jenny's apartment	Jenny's apartment	int	0	day
6343.20	Savannah	Jenny's apartment	Jenny's apartment	int	0	day
6355.20	Savannah	Jenny's apartment	Jenny's apartment	int	0	day
6359.32	Savannah	Jenny's apartment	Jenny's apartment	int	0	day
6391.08	Savannah	Jenny's apartment	Jenny's apartment	int	0	day
6405.84	Savannah	Jenny's apartment	Jenny's apartment	int	0	day
6411.92	Savannah	Jenny's apartment	Jenny's apartment	int	0	day
6418.04	Savannah	park with playground	park with playground	ext	+	day
6441.68	Savannah	park with playground	park with playground	ext	0	day
6462.32	Savannah	park with playground	park with playground	ext	0	day
6466.48	Savannah	park with playground	park with playground	ext	0	day
6474.04	Gump property	Gump House	front of Gump House	ext	++	day
6512.00	Gump property	Gump House	front of Gump House	ext	0	day
6515.72	Gump property	Gump House	front of Gump House	ext	0	day
6518.00	Gump property	Gump House	front of Gump House	ext	0	day
6521.16	Gump property	Gump House	front of Gump House	ext	0	day
6525.56	Gump property	Gump House	front of Gump House	ext	0	day
6533.76	Gump property	Gump House	front of Gump House	ext	0	day
6536.32	Gump property	Gump House	front of Gump House	ext	0	day
6543.76	Gump property	Gump House	front of Gump House	ext	0	day
6551.28	Gump property	Gump House	front of Gump House	ext	0	day
6554.40	Gump property	Gump House	front of Gump House	ext	0	day
6560.52	Gump property	Gump House	front of Gump House	ext	0	day
6565.32	Gump property	Gump House	front of Gump House	ext	0	day
6567.40	Gump property	Gump House	front of Gump House	ext	0	day
6575.64	Gump property	Gump House	front of Gump House	ext	0	day
6580.04	Gump property	Gump House	front of Gump House	ext	0	day
6582.08	Gump property	Gump House	front of Gump House	ext	0	day
6584.44	Gump property	Gump House	garden	ext	+	day
6599.40	Gump property	access-road	alley to Gump House	ext	++	day
6613.64	Gump property	Gump House	Forrest's mother's bedroom	int	++	day
6622.40	Gump property	Gump House	Forrest's mother's bedroom	int	0	day
6629.52	Gump property	Gump House	Forrest's mother's bedroom	int	0	day
6632.40	Gump property	Gump House	Forrest's mother's bedroom	int	0	day
6652.08	Gump property	Gump House	Forrest's mother's bedroom	int	0	day
6658.76	Vietnam	yet another jungle	yet another jungle	ext	-	night
6670.40	Gump property	Gump House	Forrest's mother's bedroom	int	++	day
6671.88	Gump property	Gump House	Forrest's mother's bedroom	int	0	day
6676.28	Bayou La Batre	on the boat	on the boat	ext	-	day
6684.68	Rocky Mountains	street at a lake	street at a lake	ext	++	day
6692.96	Gump property	Gump House	Forrest's mother's bedroom	int	++	day
6696.28	Monument Valley	road through Monument Valley	road through Monument Valley	ext	-	day
6709.00	Gump property	Gump House	Forrest's mother's bedroom	int	++	day
6711.84	Gump property	Gump House	Forrest's mother's bedroom	int	0	day
6715.80	Gump property	Gump House	Forrest's mother's bedroom	int	0	day
6720.84	Gump property	Gump House	Forrest's mother's bedroom	int	0	day
6724.28	Gump property	Gump House	Forrest's mother's bedroom	int	0	day
6727.36	Gump property	Gump House	Forrest's mother's bedroom	int	0	day
6729.56	Gump property	Gump House	Forrest's mother's bedroom	int	0	day
6732.28	Gump property	Gump House	Forrest's mother's bedroom	int	0	day
6739.20	Greenbow Alabama	tree on a field	Jenny's Grave	ext	++	day
6746.12	Greenbow Alabama	tree on a field	Jenny's Grave	ext	0	day
6754.68	Greenbow Alabama	Jenny's house	front of Jenny's house	ext	-	day
6759.92	Greenbow Alabama	tree on a field	Jenny's Grave	ext	++	day
6765.88	Greenbow Alabama	tree on a field	Jenny's Grave	ext	0	day
6771.24	Greenbow Alabama	tree on a field	Jenny's Grave	ext	0	day
6778.24	Gump property	Gump House	Forrest's bedroom	int	-	night
6786.80	Greenbow Alabama	tree on a field	Jenny's Grave	ext	++	day
6800.56	Gump property	Gump House	front of Gump House	ext	-	night
6807.28	Greenbow Alabama	riverside	riverside	ext	++	day
6813.60	Greenbow Alabama	tree on a field	Jenny's Grave	ext	++	day
6839.08	Greenbow Alabama	tree on a field	Jenny's Grave	ext	0	day
6843.96	Greenbow Alabama	tree on a field	Jenny's Grave	ext	0	day
6855.48	Greenbow Alabama	tree on a field	Jenny's Grave	ext	0	day
6919.24	Greenbow Alabama	tree on a field	Jenny's Grave	ext	0	day
6944.84	Gump property	access-road	at the mail boxes	ext	++	day
6952.16	Gump property	access-road	at the mail boxes	ext	0	day
6961.56	Gump property	access-road	at the mail boxes	ext	0	day
6965.68	Gump property	access-road	at the mail boxes	ext	0	day
6968.32	Gump property	access-road	at the mail boxes	ext	0	day
6974.68	Gump property	access-road	at the mail boxes	ext	0	day
6977.76	Gump property	access-road	at the mail boxes	ext	0	day
6979.32	Gump property	access-road	at the mail boxes	ext	0	day
6980.84	Gump property	access-road	at the mail boxes	ext	0	day
6985.92	Gump property	access-road	at the mail boxes	ext	0	day
6987.88	Gump property	access-road	at the mail boxes	ext	0	day
6991.72	Gump property	access-road	at the mail boxes	ext	0	day
6993.12	Gump property	access-road	at the mail boxes	ext	0	day
7004.32	Gump property	access-road	at the mail boxes	ext	0	day
7005.88	Gump property	access-road	at the mail boxes	ext	0	day
7008.00	Gump property	access-road	at the mail boxes	ext	0	day
7013.00	Gump property	access-road	at the mail boxes	ext	0	day
7022.00	Gump property	access-road	at the mail boxes	ext	0	day
7082.20	FIRST BLACK FRAME
