# Supplementary material for: An annotation of cuts, depicted locations, and temporal progression in the motion picture "Forrest Gump"
Source: F1000Res. 2016 Sep 8;5:2273. [Version 1] doi: 10.12688/f1000research.9536.1 (PMC5034791; doi:10.12688/f1000research.9536.1)
Supplement: Python script to compute all descriptive statistics presented in the Data Note manuscript from the released annotations [file f1000research-5-10273-s0001.tgz]

Archive with 1 entries (1 files):
- 01dd7d56-4fc8-4666-9140-169d43b319ff_descriptive_stats.py
